# Supplementary material for: Connecting Healthcare with Income Maximisation Services: A Systematic Review on the Health, Wellbeing and Financial Impacts for Families with Young Children
Source: Int J Environ Res Public Health. 2022 May 25;19(11):6425. doi: 10.3390/ijerph19116425 (PMC9180526; doi:10.3390/ijerph19116425)
Supplement: Supplementary file 1 [file ijerph-19-06425-s001.zip]

Archive with 2 entries (2 files):
- ijerph-1724904-Supplementary file S1 - PRISMA-P checklist.pdf
- ijerph-1724904-Supplementary file S2 - Search Strategy.pdf
